# Supplementary material for: Molecular Mechanisms of the Impaired Heparin Pentasaccharide Interactions in 10 Antithrombin Heparin Binding Site Mutants Revealed by Enhanced Sampling Molecular Dynamics
Source: Biomolecules. 2024 Jun 4;14(6):657. doi: 10.3390/biom14060657 (PMC11201378; doi:10.3390/biom14060657)
Supplement: Supplementary file 1 [file biomolecules-14-00657-s001.zip]

Archive with 1 entries (1 files):
- biomolecules-2993289-supplementary.pdf
